# Supplementary material for: Dissection of additive, dominance, and imprinting effects for production and reproduction traits in Holstein cattle
Source: BMC Genomics. 2017 May 30;18:425. doi: 10.1186/s12864-017-3821-4 (PMC5450346; doi:10.1186/s12864-017-3821-4)
Supplement: Supplementary file 1 — Variance decomposition of breeding value, dominance deviation, and genotypic imprinting value for eight dairy traits. (XLSX 10 kb) [file 12864_2017_3821_MOESM1_ESM.xlsx]

## Sheet: Table S1
Table S1. Variance decomposition of breeding value, dominance deviation, and genotypic imprinting value for eight dairy traits
Trait	Num_Obs	Proportion in Phenotypic Variance (StdErr)				Proportion in Total Genetic Variance (StdErr)			P-value of the test for σ2>0
		A**	D**	I**	H2	A**	D**	I**	A**	D**	I**
Milk	29811	0.348 (0.009)	0.030 (0.004)	0.008 (0.002)	0.386 (0.009)	0.902 (0.011)	0.078 (0.010)	0.021 (0.006)	3.19e-163	8.19e-15	0.000436
Fat	29811	0.318 (0.009)	0.019 (0.004)	0.004 (0.002)	0.341 (0.009)	0.934 (0.012)	0.056 (0.010)	0.010 (0.006)	1.85e-153	3.52e-08	0.0406
Protein	29811	0.281 (0.009)	0.031 (0.004)	0.007 (0.002)	0.320 (0.009)	0.880 (0.014)	0.098 (0.012)	0.022 (0.008)	1e-133	2.33e-14	0.00216
SCS	29392	0.105 (0.006)	0.006 (0.004)	0.002 (0.002)	0.113 (0.008)	0.928 (0.038)	0.053 (0.035)	0.019 (0.018)	2.27e-54	0.0751	0.143
STPL	12911	0.031 (0.006)	0.004 (0.009)	0.000 (0.004)	0.034 (0.011)	0.887 (0.261)	0.113 (0.240)	0.000 (0.116)	2.43e-07	0.337	0.5
DPR	22942	0.047 (0.005)	0.006 (0.006)	0.015 (0.004)	0.068 (0.008)	0.695 (0.073)	0.092 (0.076)	0.213 (0.049)	2.61e-19	0.132	1.84e-05
CCR	14318	0.053 (0.007)	0.006 (0.009)	0.021 (0.005)	0.079 (0.012)	0.668 (0.096)	0.070 (0.108)	0.262 (0.067)	3.42e-14	0.272	6.1e-05
HCR	28601	0.008 (0.002)	0.001 (0.004)	0.005 (0.002)	0.014 (0.005)	0.584 (0.223)	0.048 (0.306)	0.368 (0.176)	0.000518	0.441	0.0109
