# Supplementary material for: Dissection of additive, dominance, and imprinting effects for production and reproduction traits in Holstein cattle
Source: BMC Genomics. 2017 May 30;18:425. doi: 10.1186/s12864-017-3821-4 (PMC5450346; doi:10.1186/s12864-017-3821-4)
Supplement: Supplementary file 3 — Mixed-model association statistics of 50 SNPs around the RUNX2 gene in the validation data set. (XLSX 17 kb) [file 12864_2017_3821_MOESM3_ESM.xlsx]

## Sheet: Table S2
Table S2. Mixed-model association statistics of 50 SNPs around the RUNX2 gene in the validation data set
SNP	Chr.	Pos.	MAF	HWE_stat	BETA_add	SE_add	PVAL_add	BETA_dom	SE_dom	PVAL_dom	BETA_imp	SE_imp	PVAL_imp
ARS-BFGL-NGS-21261	23	17045647	0.164155	1.29883	-13.1692	103.608	0.898861	-29.4649	118.941	0.804356	-12.7993	69.38	0.853643
BovineHD2300004365	23	17081775	0.323877	0.101558	11.7567	61.4935	0.848386	165.204	75.5996	0.0289125	-35.7256	54.8346	0.514741
ARS-BFGL-NGS-84692	23	17115236	0.308224	0.662719	-26.3488	63.2024	0.676771	136.711	77.3345	0.0771525	44.279	55.5843	0.425712
ARS-BFGL-NGS-2936	23	17136094	0.310029	0.480041	27.4808	62.896	0.662184	134.766	76.9362	0.0798888	-40.1575	55.374	0.468357
ARS-BFGL-NGS-40876	23	17162519	0.459401	7.31114	-27.4873	53.3574	0.606466	116.748	66.7565	0.0803706	-3.59477	50.9311	0.943734
ARS-BFGL-NGS-5011	23	17200996	0.362382	7.9379	-34.1977	58.6152	0.55963	48.2122	72.4807	0.505967	18.0879	51.9836	0.727888
ARS-BFGL-NGS-29807	23	17224191	0.219528	3.07701	-14.1639	85.5815	0.868555	-114.256	99.1997	0.249462	-72.4339	60.1107	0.228252
BovineHD2300004419	23	17272753	0.477193	3.84641	61.0587	54.1474	0.259522	-17.0607	66.9596	0.798895	57.5526	50.9176	0.258396
Hapmap48809-BTA-55698	23	17275448	0.151499	2.93865	93.8784	122.571	0.443763	97.3077	134.674	0.469991	-36.5235	68.4376	0.593587
ARS-BFGL-NGS-77327	23	17298755	0.051289	0.483426	469.705	302.929	0.121067	-567.34	317.779	0.0742631	-114.754	116.093	0.32297
BTA-55652-no-rs	23	17358665	0.287323	6.43533	31.3556	69.7558	0.653084	-30.1094	83.356	0.717953	51.5008	55.8667	0.356647
ARS-BFGL-NGS-25182	23	17400539	0.00145191	0.011649
ARS-BFGL-NGS-105313	23	17421461	0.274287	0.938597	-50.7297	70.2455	0.470216	-13.5056	84.216	0.872597	2.11123	56.4784	0.970182
BovineHD2300004453	23	17442555	0.340026	4.1509	25.2188	61.1481	0.680047	-3.32181	75.463	0.964891	16.7756	53.03	0.751756
ARS-BFGL-NGS-119944	23	17453019	0.490104	2.08675	-74.752	53.2789	0.160664	-5.85639	66.9952	0.930345	-51.6406	50.6803	0.308273
BovineHD2300004459	23	17482894	0.453497	2.34431	79.371	54.4554	0.145024	-69.1321	68.1481	0.310418	85.2753	51.6061	0.098505
Hapmap46835-BTA-55650	23	17516357	0.210283	3.7323	-81.2991	89.6121	0.364323	-61.7789	103.418	0.550286	-76.8408	62.1206	0.216154
BovineHD2300004473	23	17552613	0.286713	5.92614	-22.8999	69.3422	0.741228	-87.8886	83.3317	0.291617	103.074	56.5373	0.0683416
ARS-BFGL-NGS-18971	23	17572459	0.412972	2.20159	-124.979	56.0008	0.0256721	0.466482	68.8945	0.994598	-43.8116	51.6429	0.396277
BovineHD2300004479	23	17598366	0.160091	1.01368	-62.9395	106.775	0.555578	99.2711	121.952	0.41567	-79.0506	69.1292	0.252873
BTA-55695-no-rs	23	17632524	0.0263206	0.00930811	1219.64	621.73	0.0498485	1400.61	647.158	0.0304882	-3.62438	186.261	0.984476
ARS-BFGL-NGS-75371	23	17671642	0.036758	0.864524	91.548	549.06	0.867584	-9.38862	560.177	0.986629	157.316	130.25	0.227176
BovineHD2300004507	23	17701238	0.291856	2.78358	42.4409	69.0681	0.538924	16.4418	80.4389	0.838048	3.70325	56.9989	0.9482
Hapmap57090-ss46526861	23	17735099	0.311739	0.090507	51.7625	64.155	0.419797	-49.9361	77.063	0.517017	22.9846	54.0851	0.670874
BovineHD2300004542	23	17786492	0.341632	2.37847	-50.8386	58.3061	0.383287	143.364	73.7153	0.0518459	-5.74919	53.3315	0.914157
Hapmap47799-BTA-07017	23	17811197	0.453406	0.175418	115.324	54.4936	0.0343648	21.6325	68.2733	0.751369	56.9677	52.1443	0.274661
BTA-55689-no-rs	23	17833720	0.232389	0.317369	19.6805	79.5112	0.804517	-42.8629	94.5094	0.650184	-59.4122	60.6207	0.327097
Hapmap31419-BTA-137113	23	17869914	0.111828	2.57749	-197.803	170.273	0.245417	1.7102	180.746	0.992451	-118.733	78.5912	0.130907
ARS-BFGL-NGS-10525	23	17927593	0.273214	1.26689	-57.504	70.6808	0.415924	42.9415	83.5413	0.607262	-76.9478	55.2615	0.163848
ARS-BFGL-NGS-115472	23	17963149	0.240781	1.59979	-110.262	78.1795	0.158486	12.1507	91.2604	0.894085	-23.9198	57.8887	0.679474
ARS-BFGL-NGS-111070	23	18000445	0.11102	4.13185	-114.237	171.918	0.506406	-76.3543	185.097	0.679982	143.993	78.1649	0.0655033
ARS-BFGL-NGS-39395	23	18043560	0.245869	0.650014	-59.7347	74.9926	0.425752	58.9214	89.2776	0.509295	13.856	58.9556	0.814198
ARS-BFGL-NGS-33691	23	18081990	0.198893	6.92274	7.64541	84.4216	0.927844	-55.4746	100.391	0.580571	-123.524	63.3559	0.0512651
Hapmap40783-BTA-65969	23	18144874	0.330519	4.21368	-11.2298	62.8871	0.858281	71.9834	75.3581	0.33951	-40.7301	53.6323	0.447626
BTA-65964-no-rs	23	18197600	0.032021	2.11706	686.568	412.317	0.0959407	-878.644	432.794	0.0423875	-222.36	145.404	0.126258
Hapmap58661-rs29014446	23	18264611	0.0955535	0.0116044	66.5415	175.649	0.704826	-72.5942	191.156	0.704136	-44.3556	87.1163	0.610665
BovineHD2300004673	23	18284914	0.320029	1.27931	-4.97963	61.9377	0.935924	30.7849	75.7711	0.684547	35.6291	55.4082	0.520231
BovineHD2300004676	23	18305664	0.451298	0.0104818	-62.7843	53.2554	0.238479	-20.7504	67.2794	0.757774	-17.8803	51.4722	0.72832
BovineHD2300004687	23	18338751	0.383448	0.0167185	55.569	56.9014	0.328818	36.2822	69.421	0.601245	61.1722	52.3441	0.242593
ARS-BFGL-BAC-29477	23	18373342	0.294886	0.553235	-86.3435	65.9443	0.190474	48.0981	79.5316	0.545359	-77.0128	53.7584	0.152037
ARS-BFGL-NGS-92438	23	18461918	0.00335814	0.062545
BovineHD2300004724	23	18553639	0.138707	1.02406	-207.183	129.659	0.110121	325.994	142.559	0.0222494	-35.6067	70.9826	0.61595
BovineHD2300004730	23	18600456	0.0986939	1.12273	511.973	185.5	0.00580025	669.073	198.187	0.00074071	-7.97398	82.8152	0.923297
BovineHD2300004733	23	18621865	0.212339	1.64909	70.7643	88.5751	0.424372	-82.3854	102.055	0.419551	74.3808	62.0058	0.230355
BovineHD2300004741	23	18684751	0.041552	2.25103	-242.989	545.871	0.656237	-443.618	555.09	0.424219	76.8084	125.226	0.539664
ARS-BFGL-NGS-94995	23	18695002	0.136603	0.590681	195.075	130.906	0.136231	201.089	144.198	0.163213	18.2847	71.9984	0.799536
BTA-118008-no-rs	23	18715079	0.409289	1.04572	-7.14319	55.6046	0.897786	95.9548	68.392	0.16067	24.5724	51.3963	0.6326
ARS-BFGL-NGS-30039	23	18764200	0.377746	0.165078	-33.9295	56.495	0.548148	-14.8812	70.2815	0.83232	-49.8957	51.6887	0.334431
BovineHD2300004783	23	18877092	0.233413	0.648958	133.735	80.0747	0.0949507	107.36	94.4032	0.255484	63.8747	59.701	0.284707
ARS-BFGL-NGS-23577	23	18930756	0.106786	1.2271	-16.508	170.392	0.922823	122.922	182.032	0.49953	-162.922	81.8223	0.0465114
