# Supplementary material for: Dissection of additive, dominance, and imprinting effects for production and reproduction traits in Holstein cattle
Source: BMC Genomics. 2017 May 30;18:425. doi: 10.1186/s12864-017-3821-4 (PMC5450346; doi:10.1186/s12864-017-3821-4)
Supplement: Supplementary file 5 — Two-step and full model analysis results for candidate non-additive associations in the discovery data set. (XLSX 17 kb) [file 12864_2017_3821_MOESM5_ESM.xlsx]

## Sheet: Table S3
Table S3. Two-step and full model analysis results for the non-additive associations of interest in the discovery data set
Trait	Effect_of_interest	SNP	Chr	Pos	Annotation	MAF	HW_stat	Model	LN_LIKE	BETA_add	SE_add	PVAL_add	BETA_dom	SE_dom	PVAL_dom	BETA_imp	SE_imp	PVAL_imp
Fat	D	ARS-BFGL-NGS-118796	5	106895411		0.101785	8.60285	Two-step		8.3368	1.9534	1.98e-05	9.8256	2.1299	3.98e-06	0.4775	0.849	0.574
								A	-143059	11.595	2.92077	7.20916e-05	12.4223	2.45941	4.42253e-07	0.860149	1.0782	0.425014
Fat	D	BovineHD0500031007	5	107672483		0.129623	7.49587	Two-step		5.22837	1.50532	0.000515	6.22962	1.68849	0.000225	0.001367	0.764845	0.998574
								A	-142896	8.23646	2.3564	0.000474109	8.12199	1.95806	3.36366e-05	0.217687	0.984678	0.825037
Fat	D	ARS-BFGL-NGS-57495	5	107674191		0.129932	7.75882	Two-step		-5.2495	1.50086	0.00047	6.13865	1.68355	0.000267	0.07131	0.76273	0.925514
								A	-143069	-8.53163	2.3489	0.000281503	7.97005	1.95289	4.49275e-05	-0.157882	0.98314	0.872418
Protein	D	ARS-BFGL-NGS-118796	5	106895411		0.101785	8.60285	Two-step		5.9373	1.4321	3.39e-05	6.8069	1.5615	1.31e-05	0.4887	0.6224	0.432
								A	-133941	9.09074	2.11693	1.75799e-05	8.94942	1.8153	8.26696e-07	1.13548	0.793941	0.152676
Protein	D	BovineHD0500031007	5	107672483		0.129623	7.49587	Two-step		4.2528	1.1034	0.000116	4.8322	1.2377	9.48e-05	0.2867	0.5607	0.609099
								A	-133780	7.42817	1.70612	1.34227e-05	6.44852	1.44448	8.06451e-06	0.88156	0.724636	0.223783
Protein	D	ARS-BFGL-NGS-57495	5	107674191		0.129932	7.75882	Two-step		-4.25386	1.10021	0.000111	4.73331	1.23413	0.000126	-0.18423	0.55912	0.741783
								A	-133943	-7.64728	1.70044	6.91001e-06	6.28311	1.44072	1.29852e-05	-0.788389	0.723492	0.275854
SCS	I	ARS-BFGL-NGS-108278	6	92497641		0.083251	0.181875	Two-step		0.054364	0.034202	0.111956	-0.052394	0.037239	0.15945	0.053854	0.01473	0.000257
								A	-16177.9	0.0792536	0.0395027	0.0448353	-0.0528903	0.039656	0.182303	0.0728541	0.0171193	2.09077e-05
SCS	I	ARS-BFGL-NGS-45355	6	95443904		0.0937266	0.108586	Two-step		0.027579	0.031142	0.375853	-0.033257	0.034122	0.329748	0.054133	0.013946	0.000104
								A	-16200	0.0398033	0.0356987	0.264869	-0.0337465	0.0363585	0.353333	0.0701865	0.0161724	1.43022e-05
SCS	I	Hapmap58323-rs29013689	6	97174252		0.215823	0.937263	Two-step		0.006086	0.013695	0.65676	0.006575	0.016941	0.69793	-0.036623	0.009972	0.00024
								A	-16184.6	-0.00205399	0.0201863	0.918954	0.00676881	0.0180144	0.70711	-0.046746	0.0114026	4.14993e-05
STPL	I	ARS-BFGL-NGS-7203	26	21800887		0.103038	4.38713	Two-step		-0.49417	1.11798	0.658483	0.26985	1.21943	0.824871	1.67251	0.48697	0.000595
								A	-47690.2	-0.400821	1.17853	0.733785	0.260423	1.24802	0.83471	1.83266	0.517112	0.000395461
STPL	I	ARS-BFGL-NGS-101374	26	21832456		0.143018	9.13081	Two-step		1.028	0.8096	0.204168	0.7752	0.9113	0.394988	-1.3817	0.4185	0.000963
								A	-47720.6	1.07137	0.858156	0.211886	0.793676	0.933039	0.394988	-1.50461	0.445228	0.000728586
STPL	I	BTB-00932019	26	21870752		0.127519	5.92903	Two-step		-0.99025	0.89876	0.271	0.83608	1.00117	0.404	1.75458	0.44112	7e-05
								A	-47672	-0.950226	0.950602	0.317521	0.849315	1.02444	0.407088	1.91194	0.468225	4.46516e-05
DPR	D	Hapmap43895-BTA-60905	22	34216267		0.0690731	1.61617	Two-step		4.08496	0.99074	3.75e-05	-4.50509	1.05339	1.9e-05	-0.24709	0.35786	0.49
								ADI	-80700.9	4.347	1.07802	5.53936e-05	-4.77478	1.11028	1.71097e-05	-0.334076	0.426683	0.433658
DPR	D	BTA-60902-no-rs	22	34302479		0.0693354	1.83677	Two-step		4.08431	0.99072	3.76e-05	-4.51911	1.05308	1.78e-05	-0.23909	0.357	0.503
								ADI	-80725.3	4.33742	1.07796	5.74705e-05	-4.78906	1.10993	1.60449e-05	-0.325892	0.425633	0.443885
DPR	D	ARS-BFGL-NGS-33625	22	34882212		0.0723724	1.19264	Two-step		-4.2603	0.9349	5.21e-06	-4.7613	0.9985	1.87e-06	0.1029	0.3507	0.769
								ADI	-80717.3	-4.53701	1.01841	8.4293e-06	-5.03552	1.0515	1.6873e-06	0.143939	0.41725	0.73012
DPR	I	BTB-01605223	21	48778636		0.400995	2.31686	Two-step		0.25352	0.19419	0.191734	-0.33697	0.26849	0.209473	0.70101	0.18541	0.000157
								ADI	-80657.4	0.5705	0.266818	0.0325138	-0.358968	0.284755	0.207458	1.06819	0.229554	3.28469e-06
DPR	I	BTA-52470-no-rs	21	48939326		0.26093	0.364965	Two-step		0.3751	0.26	0.1491	0.6652	0.3326	0.0456	0.6826	0.2075	0.001
								ADI	-80675.4	0.612664	0.349238	0.0793949	0.736689	0.353486	0.037165	1.11023	0.268415	3.54305e-05
DPR	I	BovineHD2100014667	21	51009021		0.478931	0.00393694	Two-step		-0.07665	0.18273	0.674873	-0.55288	0.25826	0.032301	-0.61187	0.18251	0.000802
								ADI	-80374.9	-0.29354	0.253347	0.246612	-0.587753	0.273732	0.0317889	-0.932194	0.228642	4.5756e-05
CCR	I	BTB-00445660	10	93897741		0.0268069	0.534114	Two-step		-2.33512	4.74477	0.62262	4.62832	4.84756	0.33971	3.29146	0.99299	0.00092
								ADI	-55088.7	-1.44379	5.06257	0.775503	4.78088	5.13847	0.352175	4.3764	1.16362	0.000169895
CCR	I	BTB-00446186	10	98460121		0.0975763	5.0538	Two-step		0.04552	1.06841	0.966019	-0.36701	1.20135	0.75999	1.8716	0.54931	0.000658
								ADI	-55141.2	0.309857	1.18238	0.793278	-0.382444	1.27711	0.764593	2.42514	0.637521	0.000142961
CCR	I	BovineHD1000028765	10	99453275		0.181725	1.37905	Two-step		-0.1524	0.6509	0.815	0.1667	0.7715	0.829	1.759	0.4141	2.17e-05
								ADI	-54446.3	-0.0424107	0.747243	0.95474	0.177953	0.821322	0.828472	2.40691	0.496582	1.26706e-06
HCR	D	ARS-BFGL-NGS-67929	2	104555063		0.278838	3.2823	Two-step		-1.0965	0.386	0.0045	1.9576	0.4958	7.89e-05	-0.2336	0.3112	0.4529
								ADI	-114876	-1.21823	0.434654	0.00507015	2.00454	0.50242	6.63016e-05	-0.335301	0.354603	0.344378
HCR	D	ARS-BFGL-NGS-31901	2	105602018		0.459005	9.40897	Two-step		0.2192	0.2856	0.4428	1.7053	0.3996	1.98e-05	0.1386	0.2795	0.62
								ADI	-115091	0.276975	0.334871	0.408183	1.74018	0.405213	1.75678e-05	0.20933	0.320782	0.514044
HCR	D	Hapmap48213-BTA-121240	2	107584640		0.204568	0.00179916	Two-step		-1.86555	0.50054	0.000194	2.43038	0.61064	6.91e-05	0.26995	0.34978	0.440249
								ADI	-114705	-1.96327	0.529734	0.000210843	2.46719	0.619223	6.78383e-05	0.26188	0.37763	0.488011
