# Supplementary material for: Dissection of additive, dominance, and imprinting effects for production and reproduction traits in Holstein cattle
Source: BMC Genomics. 2017 May 30;18:425. doi: 10.1186/s12864-017-3821-4 (PMC5450346; doi:10.1186/s12864-017-3821-4)
Supplement: Supplementary file 6 — Full mixed model analysis results for the dominance associations with fat and protein in the validation data set. (XLSX 10 kb) [file 12864_2017_3821_MOESM6_ESM.xlsx]

## Sheet: Table S4
Table S4. Full mixed model analysis results for the dominance associations with fat and protein in the validation data set
Trait	Effect_of_interest	SNP	Chr	Pos	Annotation	MAF	HW_stat	Model	LN_LIKE	BETA_add	SE_add	PVAL_add	BETA_dom	SE_dom	PVAL_dom	BETA_imp	SE_imp	PVAL_imp
Fat	D	ARS-BFGL-NGS-118796	5	106895411		0.101785	8.60285	A	-27641.8	11.7978	7.91143	0.135958	8.37447	8.08679	0.300447	6.58222	3.21672	0.0407792
Fat	D	BovineHD0500031007	5	107672483		0.129623	7.49587	A	-27771.9	9.70087	6.12114	0.113066	7.37579	6.29746	0.241556	4.04694	2.93934	0.168624
Fat	D	ARS-BFGL-NGS-57495	5	107674191		0.129932	7.75882	A	-27639.4	-8.31801	6.15419	0.176559	6.16021	6.32478	0.33011	-3.66109	2.9457	0.213974
Protein	D	ARS-BFGL-NGS-118796	5	106895411		0.101785	8.60285	A	-25978.1	6.40168	5.8228	0.271635	5.11535	5.97409	0.391894	3.25084	2.37185	0.170558
Protein	D	BovineHD0500031007	5	107672483		0.129623	7.49587	A	-26098.3	7.95811	4.49625	0.0767919	6.0123	4.64983	0.19606	1.77657	2.16631	0.4122
Protein	D	ARS-BFGL-NGS-57495	5	107674191		0.129932	7.75882	A	-25973.8	-7.13791	4.52123	0.11445	5.38674	4.6704	0.248805	-1.90516	2.17091	0.380206
