# Supplementary material for: Dissection of additive, dominance, and imprinting effects for production and reproduction traits in Holstein cattle
Source: BMC Genomics. 2017 May 30;18:425. doi: 10.1186/s12864-017-3821-4 (PMC5450346; doi:10.1186/s12864-017-3821-4)
Supplement: Supplementary file 8 — A full list of imputed sequence variants showing stronger association with milk than BovineHD2300004730. (XLSX 14 kb) [file 12864_2017_3821_MOESM8_ESM.xlsx]

## Sheet: Table S5
Table S5. A full list of imputed sequence variants showing stronger association with milk than BovineHD2300004730
CHROM	POS	REF	ALT	INFO	AR2	MAF	HW_stat	Intercept	int_se	int_tValue	int_pValue	add	add_se	add_tValue	add_pValue	dom	dom_se	dom_tValue	dom_pValue	residual_se	residual_df	Rsq	Adj_Rsq	Model_F_stat	Model_pValue
Chr23	18577099	A	C	intron_variant|MODIFIER|SUPT3H	0.45	0.100034	3.79997	-7.746	10.134	-0.764	0.445	-208.095	48.331	-4.306	1.67e-05	271.074	52.84	5.13	2.91e-07	1574	29807	0.0008956	0.0008286	13.36	1.587e-06
Chr23	18578479	A	G	intron_variant|MODIFIER|SUPT3H	0.44	0.0958235	3.43378	-7.866	10.086	-0.78	0.435	-234.025	50.417	-4.642	3.47e-06	300.875	54.92	5.478	4.32e-08	1574	29807	0.00102	0.0009534	15.22	2.467e-07
Chr23	18578683	A	G	intron_variant|MODIFIER|SUPT3H	0.44	0.0958235	3.43378	-7.866	10.086	-0.78	0.435	-234.025	50.417	-4.642	3.47e-06	300.875	54.92	5.478	4.32e-08	1574	29807	0.00102	0.0009534	15.22	2.467e-07
Chr23	18579130	T	A	intron_variant|MODIFIER|SUPT3H	0.44	0.0958235	3.43378	-7.866	10.086	-0.78	0.435	-234.025	50.417	-4.642	3.47e-06	300.875	54.92	5.478	4.32e-08	1574	29807	0.00102	0.0009534	15.22	2.467e-07
Chr23	18580883	G	A	intron_variant|MODIFIER|SUPT3H	0.46	0.0958235	3.43378	-7.866	10.086	-0.78	0.435	-234.025	50.417	-4.642	3.47e-06	300.875	54.92	5.478	4.32e-08	1574	29807	0.00102	0.0009534	15.22	2.467e-07
Chr23	18583555	T	C	intron_variant|MODIFIER|SUPT3H	0.16	0.0958235	3.43378	-7.866	10.086	-0.78	0.435	-234.025	50.417	-4.642	3.47e-06	300.875	54.92	5.478	4.32e-08	1574	29807	0.00102	0.0009534	15.22	2.467e-07
Chr23	18588826	T	C	intron_variant|MODIFIER|SUPT3H	0.56	0.0966622	2.86812	-8.309	10.095	-0.823	0.411	-211.79	49.725	-4.259	2.06e-05	279.175	54.255	5.146	2.68e-07	1574	29807	0.0009098	0.0008427	13.57	1.285e-06
Chr23	18607897	C	T	intron_variant|MODIFIER|SUPT3H	0.43	0.1026	2.24172	-9.039	10.162	-0.889	0.373777	-175.186	46.486	-3.769	0.000165	242.091	51.071	4.74	2.14e-06	1574	29807	0.0007845	0.0007175	11.7	8.324e-06
Chr23	18609565	A	G	intron_variant|MODIFIER|SUPT3H	0.56	0.1026	2.24172	-9.039	10.162	-0.889	0.373777	-175.186	46.486	-3.769	0.000165	242.091	51.071	4.74	2.14e-06	1574	29807	0.0007845	0.0007175	11.7	8.324e-06
Chr23	18611522	G	A	intron_variant|MODIFIER|SUPT3H	0.54	0.1026	2.24172	-9.039	10.162	-0.889	0.373777	-175.186	46.486	-3.769	0.000165	242.091	51.071	4.74	2.14e-06	1574	29807	0.0007845	0.0007175	11.7	8.324e-06
Chr23	18611958	T	C	intron_variant|MODIFIER|SUPT3H	0.54	0.1026	2.24172	-9.039	10.162	-0.889	0.373777	-175.186	46.486	-3.769	0.000165	242.091	51.071	4.74	2.14e-06	1574	29807	0.0007845	0.0007175	11.7	8.324e-06
Chr23	18612182	C	T	intron_variant|MODIFIER|SUPT3H	0.53	0.1026	2.24172	-9.039	10.162	-0.889	0.373777	-175.186	46.486	-3.769	0.000165	242.091	51.071	4.74	2.14e-06	1574	29807	0.0007845	0.0007175	11.7	8.324e-06
Chr23	18614526	A	T	intron_variant|MODIFIER|SUPT3H	0.46	0.1026	2.24172	-9.039	10.162	-0.889	0.373777	-175.186	46.486	-3.769	0.000165	242.091	51.071	4.74	2.14e-06	1574	29807	0.0007845	0.0007175	11.7	8.324e-06
Chr23	18616037	G	A	intron_variant|MODIFIER|SUPT3H	0.42	0.1026	2.24172	-9.039	10.162	-0.889	0.373777	-175.186	46.486	-3.769	0.000165	242.091	51.071	4.74	2.14e-06	1574	29807	0.0007845	0.0007175	11.7	8.324e-06
Chr23	18616695	G	A	intron_variant|MODIFIER|SUPT3H	0.4	0.1026	2.24172	-9.039	10.162	-0.889	0.373777	-175.186	46.486	-3.769	0.000165	242.091	51.071	4.74	2.14e-06	1574	29807	0.0007845	0.0007175	11.7	8.324e-06
Chr23	18619010	A	G	intron_variant|MODIFIER|SUPT3H	0.32	0.1026	2.24172	-9.039	10.162	-0.889	0.373777	-175.186	46.486	-3.769	0.000165	242.091	51.071	4.74	2.14e-06	1574	29807	0.0007845	0.0007175	11.7	8.324e-06
Chr23	18619770	ATGTATATTTGTATATTT	ATGTATATTT	intron_variant|MODIFIER|SUPT3H	0.3	0.1026	2.24172	-9.039	10.162	-0.889	0.373777	-175.186	46.486	-3.769	0.000165	242.091	51.071	4.74	2.14e-06	1574	29807	0.0007845	0.0007175	11.7	8.324e-06
Chr23	18624236	A	G	upstream_gene_variant|MODIFIER|SUPT3H	0.35	0.0961758	3.17344	-7.898	10.09	-0.783	0.434	-226.622	50.117	-4.522	6.15e-06	293.028	54.632	5.364	8.21e-08	1574	29807	0.0009798	0.0009128	14.62	4.519e-07
Chr23	18625731	T	C	upstream_gene_variant|MODIFIER|SUPT3H	0.35	0.0961758	3.17344	-7.898	10.09	-0.783	0.434	-226.622	50.117	-4.522	6.15e-06	293.028	54.632	5.364	8.21e-08	1574	29807	0.0009798	0.0009128	14.62	4.519e-07
Chr23	18627224	A	G	upstream_gene_variant|MODIFIER|SUPT3H	0.34	0.0961758	3.17344	-7.898	10.09	-0.783	0.434	-226.622	50.117	-4.522	6.15e-06	293.028	54.632	5.364	8.21e-08	1574	29807	0.0009798	0.0009128	14.62	4.519e-07
Chr23	18627233	A	G	upstream_gene_variant|MODIFIER|SUPT3H	0.35	0.0961758	3.17344	-7.898	10.09	-0.783	0.434	-226.622	50.117	-4.522	6.15e-06	293.028	54.632	5.364	8.21e-08	1574	29807	0.0009798	0.0009128	14.62	4.519e-07
Chr23	18627549	A	C	upstream_gene_variant|MODIFIER|SUPT3H	0.35	0.0961758	3.17344	-7.898	10.09	-0.783	0.434	-226.622	50.117	-4.522	6.15e-06	293.028	54.632	5.364	8.21e-08	1574	29807	0.0009798	0.0009128	14.62	4.519e-07
Chr23	18627722	A	G	upstream_gene_variant|MODIFIER|SUPT3H	0.35	0.0961758	3.17344	-7.898	10.09	-0.783	0.434	-226.622	50.117	-4.522	6.15e-06	293.028	54.632	5.364	8.21e-08	1574	29807	0.0009798	0.0009128	14.62	4.519e-07
Chr23	18628267	T	C	upstream_gene_variant|MODIFIER|SUPT3H	0.35	0.0961758	3.17344	-7.898	10.09	-0.783	0.434	-226.622	50.117	-4.522	6.15e-06	293.028	54.632	5.364	8.21e-08	1574	29807	0.0009798	0.0009128	14.62	4.519e-07
Chr23	18628987	G	C	intergenic_region|MODIFIER|SUPT3H-RUNX2	0.35	0.0961758	3.17344	-7.898	10.09	-0.783	0.434	-226.622	50.117	-4.522	6.15e-06	293.028	54.632	5.364	8.21e-08	1574	29807	0.0009798	0.0009128	14.62	4.519e-07
Chr23	18629666	A	G	intergenic_region|MODIFIER|SUPT3H-RUNX2	0.35	0.0961758	3.17344	-7.898	10.09	-0.783	0.434	-226.622	50.117	-4.522	6.15e-06	293.028	54.632	5.364	8.21e-08	1574	29807	0.0009798	0.0009128	14.62	4.519e-07
Chr23	18629955	T	C	intergenic_region|MODIFIER|SUPT3H-RUNX2	0.35	0.0961758	3.17344	-7.898	10.09	-0.783	0.434	-226.622	50.117	-4.522	6.15e-06	293.028	54.632	5.364	8.21e-08	1574	29807	0.0009798	0.0009128	14.62	4.519e-07
Chr23	18630014	T	G	intergenic_region|MODIFIER|SUPT3H-RUNX2	0.35	0.0961758	3.17344	-7.898	10.09	-0.783	0.434	-226.622	50.117	-4.522	6.15e-06	293.028	54.632	5.364	8.21e-08	1574	29807	0.0009798	0.0009128	14.62	4.519e-07
Chr23	18630426	G	C	intergenic_region|MODIFIER|SUPT3H-RUNX2	0.35	0.0961758	3.17344	-7.898	10.09	-0.783	0.434	-226.622	50.117	-4.522	6.15e-06	293.028	54.632	5.364	8.21e-08	1574	29807	0.0009798	0.0009128	14.62	4.519e-07
Chr23	18631389	G	A	intergenic_region|MODIFIER|SUPT3H-RUNX2	0.23	0.0961758	3.17344	-7.898	10.09	-0.783	0.434	-226.622	50.117	-4.522	6.15e-06	293.028	54.632	5.364	8.21e-08	1574	29807	0.0009798	0.0009128	14.62	4.519e-07
Chr23	18632898	T	G	intergenic_region|MODIFIER|SUPT3H-RUNX2	0.34	0.0961758	3.17344	-7.898	10.09	-0.783	0.434	-226.622	50.117	-4.522	6.15e-06	293.028	54.632	5.364	8.21e-08	1574	29807	0.0009798	0.0009128	14.62	4.519e-07
Chr23	18635508	C	T	intergenic_region|MODIFIER|SUPT3H-RUNX2	0.34	0.0961758	3.17344	-7.898	10.09	-0.783	0.434	-226.622	50.117	-4.522	6.15e-06	293.028	54.632	5.364	8.21e-08	1574	29807	0.0009798	0.0009128	14.62	4.519e-07
Chr23	18636003	A	T	intergenic_region|MODIFIER|SUPT3H-RUNX2	0.23	0.0948843	3.66329	-7.813	10.075	-0.776	0.438	-251.461	51.034	-4.927	8.38e-07	319.651	55.522	5.757	8.64e-09	1574	29807	0.001123	0.001056	16.75	5.343e-08
Chr23	18636843	A	G	intergenic_region|MODIFIER|SUPT3H-RUNX2	0.33	0.0961758	3.17344	-7.898	10.09	-0.783	0.434	-226.622	50.117	-4.522	6.15e-06	293.028	54.632	5.364	8.21e-08	1574	29807	0.0009798	0.0009128	14.62	4.519e-07
Chr23	18643760	T	C	intergenic_region|MODIFIER|SUPT3H-RUNX2	0.34	0.0961758	3.17344	-7.898	10.09	-0.783	0.434	-226.622	50.117	-4.522	6.15e-06	293.028	54.632	5.364	8.21e-08	1574	29807	0.0009798	0.0009128	14.62	4.519e-07
Chr23	18645410	A	C	intergenic_region|MODIFIER|SUPT3H-RUNX2	0.34	0.0961758	3.17344	-7.898	10.09	-0.783	0.434	-226.622	50.117	-4.522	6.15e-06	293.028	54.632	5.364	8.21e-08	1574	29807	0.0009798	0.0009128	14.62	4.519e-07
Chr23	18649710	A	G	intergenic_region|MODIFIER|SUPT3H-RUNX2	0.34	0.0961758	3.17344	-7.898	10.09	-0.783	0.434	-226.622	50.117	-4.522	6.15e-06	293.028	54.632	5.364	8.21e-08	1574	29807	0.0009798	0.0009128	14.62	4.519e-07
Chr23	18676057	T	G	intron_variant|MODIFIER|RUNX2	0.28	0.0948843	3.66329	-7.813	10.075	-0.776	0.438	-251.461	51.034	-4.927	8.38e-07	319.651	55.522	5.757	8.64e-09	1574	29807	0.001123	0.001056	16.75	5.343e-08
